# Supplementary material for: Leukoaraiosis as a Predictor of Depression and Cognitive Impairment among Stroke Survivors: A Systematic Review
Source: Neurol Int. 2023 Feb 13;15(1):238–72. doi: 10.3390/neurolint15010016 (PMC9944578; doi:10.3390/neurolint15010016)
Supplement: Supplementary file 1 [file neurolint-15-00016-s001.zip]

Archive with 1 entries (1 files):
- neurolint-2160049-supplementary-done.pdf
